# Supplementary material for: Liquid Biopsy: The Challenges of a Revolutionary Approach in Oncology
Source: Int J Mol Sci. 2025 May 23;26(11):5013. doi: 10.3390/ijms26115013 (PMC12154446; doi:10.3390/ijms26115013)
Supplement: Supplementary file 1 [file ijms-26-05013-s001.zip]

Archive with 1 entries (1 files):
- ijms-3641795-supplementary.xlsx
