# Supplementary material for: Liquid Biopsy: The Challenges of a Revolutionary Approach in Oncology
Source: Int J Mol Sci. 2025 May 23;26(11):5013. doi: 10.3390/ijms26115013 (PMC12154446; doi:10.3390/ijms26115013)
Supplement: Supplementary file 1 [file ijms-26-05013-s001.zip › ijms-3641795-supplementary.xlsx]

## Sheet: Supplementary table 1
NCT Number	Study Title	Study Status	Conditions	Interventions	Study Type
NCT06895551	Methylation Biomarkers for Pioneering Early Esophageal Cancer Detection	COMPLETED	Esophageal Cancer	NA	OBSERVATIONAL
NCT06764589	Liquid Micro-biopsy: a Novel Approach to Study Tumor Microenvironment From the Peripheral Blood	ACTIVE_NOT_RECRUITING	Acute Myelocytic Leukemia	NA	NA
NCT06782854	Understanding the Role of Large Extracellular Vesicles in Lymphomas and Lymphoproliferative Disorders: the "Off the Beaten Track" Liquid Biopsy	COMPLETED	Diffuse Large B-Cell Lymphoma|Follicular Lymphoma|Marginal Zone Lymphoma(MZL)|Mycosis Fungoides|Chronic Lymphocytic Leukemia|Hairy Cell Leukemia (HCL)|T Cell Lymphoma|Multiple Mieloma		OBSERVATIONAL
NCT06381583	A Liquid Biopsy for High-risk Pre-cancer Screening of Esophageal Adenocarcinoma	COMPLETED	Esophagus Cancer|Esophageal Cancer Stage|Esophageal Cancer|Esophageal Neoplasms|Esophagus Adenocarcinoma|Esophagus, Barrett|Barrett Esophagus|Barrett Adenocarcinoma|Barrett Epithelium|Barretts Esophagus With Dysplasia|Barrett's Esophagus Without Dysplasia|Barretts Esophagus With High Grade Dysplasia|Barretts Esophagus With Low Grade Dysplasia|Barrett Esophagus, Long-Segment|Barrett's Esophagus Wi…	DIAGNOSTIC_TEST: EMERALD (Esophageal MicroRNAs for BaRRett's esophagus, Adenocarcinoma, and Dysplasia)	OBSERVATIONAL
NCT06342427	Stomach Cancer Exosome-based Detection	COMPLETED	Gastric Cancer|Gastric Adenocarcinoma|Gastric Cancer Stage|Gastric Neoplasm|Gastric Lesion|Gastric Cancer in Situ|Gastric Cancer Stage IV|Gastric Cancer Stage IIIB|Gastric Cancer Stage III|Gastric Cancer Stage IB|Gastric Cancer Stage IA|Gastric Cancer, Stage 0|Gastric Cancer Stage IIIA|Gastric Cancer Stage II|Gastric Cancer TNM Staging|Gastric Cancer Metastatic to Lung|Gastric Cancer Metastatic t…	DIAGNOSTIC_TEST: DESTINEX	OBSERVATIONAL
NCT06141005	Feasibility of Bronchial Washing Fluid for Molecular Testing with Next Generation Sequencing in Lung Cancer	ACTIVE_NOT_RECRUITING	Lung Cancer	DIAGNOSTIC_TEST: Ultrathin bronchoscopy with intratumoral washing	INTERVENTIONAL
NCT06016790	Exploring a Breast Cancer Early Screening Model Based on cfDNA	COMPLETED	Breast Cancer|Breast Fibroadenoma|Breast Hypoplasia	GENETIC: cfDNA sequencing	OBSERVATIONAL
NCT05953883	Proteogenomic Signatures Analysis In Ovarian Cancer	ACTIVE_NOT_RECRUITING	Ovarian Cancer	PROCEDURE: Tumor and blood sample	INTERVENTIONAL
NCT05875584	Exploratory Study of a Novel Based rbcDNA Liquid Biopsy Technique for Colorectal Cancer Early Detection	COMPLETED	Colorectal Cancer|Adenomatous Polyps|Adenoma|Advanced Adenoma	DIAGNOSTIC_TEST: rbcDNA test	OBSERVATIONAL
NCT05868486	Analysis of Whole Body Magnetic Resonance Imaging and Liquid Biopsy for Early Detection of Cancer in Patients With a Strong Family History of Cancer	ACTIVE_NOT_RECRUITING	Hematopoietic and Lymphoid System Neoplasm|Malignant Solid Neoplasm	PROCEDURE: Biospecimen Collection|GENETIC: Genetic Testing for Cancer Risk|PROCEDURE: Liquid Biopsy|PROCEDURE: Magnetic Resonance Imaging of the Whole Body without Contrast|OTHER: Survey Administration	INTERVENTIONAL
NCT05846594	A Study to Evaluate the Impact of Liquid Biopsy in Participants With a Clinical Diagnosis of Advanced Cancer	COMPLETED	Metastatic Lung Cancer|Metastatic Gastrointestinal Cancer	DIAGNOSTIC_TEST: FoundationOneÂ® Liquid CDx Assay|DIAGNOSTIC_TEST: Standard of Care Diagnostic Pathway	INTERVENTIONAL
NCT05462795	Liquid Biopsy for Early Non-small Lung Cancer Detection	COMPLETED	Non Small-cell Lung Cancer	DIAGNOSTIC_TEST: Liquid biopsy for aberrant DNA methylation analysis - Indeterminate pulmonary nodule|DIAGNOSTIC_TEST: Liquid biopsy for aberrant DNA methylation analysis - Known lung cancer for surgical resection|DIAGNOSTIC_TEST: Liquid biopsy for aberrant DNA methylation analysis - Healthy volunteer|DIAGNOSTIC_TEST: Liquid biopsy for aberrant DNA methylation analysis - Benign lung disease	NA
NCT05141383	Comparative Study of Diagnostic and Prognosis Biomarkers of Prostate Cancer in Liquid Biopsy	COMPLETED	Prostate Cancer|Healthy Donors	OTHER: Urine sampling	INTERVENTIONAL
NCT05066776	Liquid Biopsy With PET/CT Versus PET/CT Alone in Diagnosis of Small Lung Nodules	TERMINATED	Lung Cancer|Solitary Pulmonary Nodule|Multiple Pulmonary Nodules	NA	OBSERVATIONAL
NCT05057234	PRecision Oncology Evidence Development in Cancer Treatment - Liquid	ACTIVE_NOT_RECRUITING	Cancer	DIAGNOSTIC_TEST: FoundationOne liquid CDx|BEHAVIORAL: Quality of life questionnaires	INTERVENTIONAL
NCT05034445	Whether Sputum Can Serve as an Alternative Source for Liquid Biopsy in Patients With Lung Cancer	COMPLETED	NSCLC	DIAGNOSTIC_TEST: Next generation sequencing	NA
NCT04972201	A Proof of Concept Study of Pan-cancer Early Detection by Liquid Biopsy	COMPLETED	Cancer	DEVICE: Multi-cancer early detection test	OBSERVATIONAL
NCT04863924	Accelerating Lung Cancer Diagnosis Through Liquid Biopsy	ACTIVE_NOT_RECRUITING	Non-small Cell Lung Cancer	DIAGNOSTIC_TEST: Liquid Biopsy	OBSERVATIONAL
NCT04853420	Minimal Residual Disease: A Trial Using Liquid Biopsies in Solid Malignancies.	ACTIVE_NOT_RECRUITING	Cancer		OBSERVATIONAL
NCT04835675	AssesSment of Early-deteCtion basEd oN liquiD Biopsy in Hepatobiliary Cancer Malignancies	COMPLETED	Hepatobiliary Malignancies	DEVICE: Multi-cancer early detection test	OBSERVATIONAL
NCT04606940	Study of Circulating Tumor DNA (ctDNA) Kinetics in Immuno-oncology (IO-KIN)	COMPLETED	Head and Neck Cancer|Advanced Cancer|Metastatic Cancer|HNSCC|Squamous Cell Carcinoma		OBSERVATIONAL
NCT04599309	Real-time Detection of ctDNA and/or HPV DNA in High-risk Locally-advanced Head and Neck Squamous Cell Carcinoma	ACTIVE_NOT_RECRUITING	Cancer|Head and Neck Squamous Cell Carcinoma|Head and Neck Cancer		OBSERVATIONAL
NCT04511988	Using Liquid Biopsy in Newly Diagnosed Patients With High Grade Adenocarcinoma of Ovarian Origin, Fallopian Tubes or Primary Peritoneal	ACTIVE_NOT_RECRUITING	Ovarian Cancer	OTHER: Diagnostic Test	INTERVENTIONAL
NCT04484636	PLATON - Platform for Analyzing Targetable Tumor Mutations (pilot-study)	COMPLETED	Hepatocellular Cancer|Cholangiocarcinoma|Gallbladder Cancer|Pancreatic Cancer|Oesophageal Cancer|Stomach Cancer	DIAGNOSTIC_TEST: FoundationOneÂ®CDx and FoundationOneÂ®Liquid	INTERVENTIONAL
NCT04474613	Liquid Biopsy to Reduce Time to Treatment for Advanced Nonsquamous NSCLC Diagnosed at Outside Sites	TERMINATED	Non Small Cell Lung Cancer	DIAGNOSTIC_TEST: Liquid biopsy	INTERVENTIONAL
NCT04273542	Interest of Broadband Spectroscopy Analysis by Infrared Laser on Liquid Biopsies in Breast Cancer Screening	ACTIVE_NOT_RECRUITING	Breast Cancer Female|BRCA1 Mutation|BRCA2 Mutation	OTHER: liquid biopsy	INTERVENTIONAL
NCT04259944	Post-surgical Liquid Biopsy-guided Treatment of Stage III and High-risk Stage II Colon Cancer Patients: the PEGASUS Trial	ACTIVE_NOT_RECRUITING	Colon Cancer	DRUG: CAPOX|DRUG: Capecitabine|DRUG: FOLFIRI	INTERVENTIONAL
NCT04253106	Liquid Biopsies for the Personalized Management of Patients with Hereditary Diffuse Gastric Cancer	COMPLETED	Hereditary Diffuse Gastric Cancer	GENETIC: Liquid biopsies (blood, gastric fluid).	INTERVENTIONAL
NCT04246203	Prognostic Role of Circulating Tumor DNA in Resectable Pancreatic Cancer	ACTIVE_NOT_RECRUITING	Pancreas Cancer	OTHER: Liquid Biopsy	OBSERVATIONAL
NCT04224779	Liquid Biopsies and IMAging for Improved Cancer Care	ACTIVE_NOT_RECRUITING	Rectal Cancer	BIOLOGICAL: Biological collection	NA
NCT04223596	Clinical Utility of Liquid Biopsy in Brigatinib ALK+ Patients	ACTIVE_NOT_RECRUITING	Lung Cancer|NSCLC|NSCLC Stage IIIB|NSCLC Stage IV	DRUG: Brigatinib	INTERVENTIONAL
